# Supplementary material for: Inhibition of Autophagy Negates Radiofrequency-Induced Adaptive Response in SH-SY5Y Neuroblastoma Cells
Source: Int J Mol Sci. 2022 Jul 29;23(15):8414. doi: 10.3390/ijms23158414 (PMC9369083; doi:10.3390/ijms23158414)
Supplement: Supplementary file 1 [file ijms-23-08414-s001.zip]

Archive with 1 entries (1 files):
- ijms-1774327-supplementary.pdf
